# Supplementary material for: Molecular evidence and ecological niche modeling reveal an extensive hybrid zone among three Bursera species (section Bullockia)
Source: PLoS One. 2021 Nov 19;16(11):e0260382. doi: 10.1371/journal.pone.0260382 (PMC8604287; doi:10.1371/journal.pone.0260382)
Supplement: S1 Table — (XLSX) [file pone.0260382.s006.xlsx]

## Sheet: records
Taxon	Latitude	Longitude	Herbaria	Locality	Municipality	State	Altidude	Voucher/ID
Bursera palmeri	24.2789	-106.759	MEXU	Terraceria, pasando por Ipucha	NA	Sinaloa	280	1716855
Bursera palmeri	23.3818	-105.949	MEXU	Adelante de Concordia, camino a Copala	Concordia	Sinaloa	409	2650888
Bursera palmeri	21.4046	-102.153	MEXU	NA	NA	Jalisco	1950	3142493
Bursera palmeri	21.3458	-103.558	MEXU	8.5 km al SO de El Conejo por la carretera a Milpillas Allende (6.4 km en linea recta)	Tea de Gonzalez Ortega	Zacatecas	1680	2634814
Bursera palmeri	21.267	-101.662	MEXU	Carretera Leon-San Felipe Torres Mochas, a 9 km de Leon, frente a Guanajuatito	Leon	Guanajuato	2260	2248017
Bursera palmeri	21.2478	-101.311	MEXU	17 Km NE de Leon, carretera a San Felipe	NA	Guanajuato	2300	1775116
Bursera palmeri	20.8356	-103.412	MEXU	Copala, Puerta Colorada	NA	Jalisco	1450	1780275
Bursera palmeri	20.7058	-101.396	MEXU	A 0.7 km al O de las antenas en la cima del cerro Arandas	Irapuato	Guanajuato	2008	2513378
Bursera palmeri	20.7014	-100.432	MEXU	NA	Queretaro	Queretaro	1910	4587815
Bursera palmeri	20.4506	-100.761	MEXU	Faldas del cerro Pelon, al este del poblado La Machuca	Celaya	Guanajuato	1770	2248009
Bursera palmeri	20.3294	-101.072	MEXU	pequena de llanitos	Jaral del Progreso	Guanajuato	1684	2248006
Bursera palmeri	20.1367	-100.878	MEXU	San Antonio	NA	Guanajuato	NA	1774365
Bursera palmeri	20.117	-102.033	MEXU	Cerro Zinaparo, 3.5 km al SE de Churintzio.	NA	Michoacan	2070	2234665
Bursera palmeri	20.1122	-101.336	MEXU	NA	Yuriria	Guanajuato	2128	4579570
Bursera palmeri	20.1097	-101.685	MEXU	Along road from Panidicuaro to Villachuato, 18 km northeast of the Guadalajara-Mexico Autopista and 4.5 km northeast of Pueblo Nuevo.	Angamacutiro	Michoacan	1800	2248187
Bursera palmeri	18.4963	-103.575	MEXU	Penas abajo del Mirador, carretera 200, antes de la desviacion a Aquila	NA	Michoacan	10	1716845
Bursera palmeri	17.4556	-99.4694	MEXU	Salto Valadez	NA	Guerrero	1430	1698700
Bursera palmeri	23.4488	-104.365	SEINET	5 km al E de Mezquital, sobre la carratera a Suchil	NA	Durango	NA	1875583
Bursera palmeri	23.2283	-106.155	SEINET	5.5 mi (9.2 km) east of Villa Union on Hwy 40	Concordia	Sinaloa	200	379487
Bursera palmeri	21.8783	-102.648	SEINET	0.5 km E of Colomos, c. 7 km NE of Calvillo	Calvillo	Aguascalientes	1800	336331
Bursera palmeri	21.05	-101.5	SEINET	SE of Leon on road to Nuevo Valle de Moreno, Gto.	NA	Guanajuato	NA	964596
Bursera palmeri	20.3786	-100.022	SEINET	parte alta del Cerro La Venta, al SW de San Juan del Rio.	NA	Queretaro	2170	6435904
Bursera palmeri	20.1097	-101.685	SEINET	18 km NE of the Guadalajara-Mexico Autopista and 4.5 km NE of Pueblo Nuevo	Angamacutiro	Michoacan	1800	390366
Bursera palmeri	19.7788	-103.779	SEINET	17 mi W of Jiquilpan, along Hwy 110	NA	Jalisco	NA	1875582
Bursera palmeri	24.0583	-104.675	GBIF	Cerro del Mercado	NA	NA	985	1894531998
Bursera palmeri	23.4367	-104.134	GBIF	San Juan Michis	NA	NA	1200	1895012871
Bursera palmeri	23.0603	-105.577	GBIF	28 km. al NE de Chilillos	NA	NA	130	1895585206
Bursera palmeri	22.9917	-105.842	GBIF	28 km al NE de Chilillos	NA	NA	130	1896204816
Bursera palmeri	21.8528	-104.697	GBIF	P. H. Aguamilpa aprox. a 12 Km al SE de la Cortina o a 4 Km de las Adjuntas (ri­o Huaynamota)	NA	NA	90	1895554927
Bursera palmeri	21.8319	-99.6403	GBIF	4 Km N de Vaqueros	NA	NA	440	1895012860
Bursera palmeri	21.7931	-102.452	GBIF	NA	NA	NA	NA	1914344070
Bursera palmeri	21.7464	-102.78	GBIF	El Guencho	NA	NA	919	1897361284
Bursera palmeri	21.5728	-103.073	GBIF	14 Km. al SW de Jalpa	NA	NA	725	1895585095
Bursera palmeri	21.4292	-101.985	GBIF	Ca. 6 miles NW of the Junction of Highways 80 and 45 at Lagos de Moreno along Highway 45 to Aguascalientes	NA	NA	975	1895585023
Bursera palmeri	21.3917	-103.117	GBIF	Cerro de Las Ventanas	NA	NA	1100	1897941459
Bursera palmeri	21	-104.734	GBIF	7 miles northwest of Jazmin	NA	NA	600	1895585199
Bursera palmeri	21	-101.267	GBIF	NA	NA	NA	NA	1228350400
Bursera palmeri	20.9867	-101.903	GBIF	San Nicolas del Palenque	NA	NA	965	1895012900
Bursera palmeri	20.9678	-102.657	GBIF	Km 22 de la carr. 80 que conduce de Tepatitlan a Yahualica	NA	NA	950	1895585198
Bursera palmeri	20.805	-100.222	GBIF	1 Km NE de la Presa de Rayas	NA	NA	1050	1895012903
Bursera palmeri	20.7587	-103.903	GBIF	NA	NA	NA	NA	1883951196
Bursera palmeri	20.725	-100.658	GBIF	Cerro El Cuataro al N del Picacho	NA	NA	1000	1894634509
Bursera palmeri	20.6861	-99.8031	GBIF	NA	NA	NA	NA	1457593699
Bursera palmeri	20.6849	-103.613	GBIF	Bosque La Primavera	NA	NA	720	1895012856
Bursera palmeri	20.57	-102.43	GBIF	10 Km E de Atotonilco El Alto	NA	NA	900	1895012870
Bursera palmeri	20.5583	-100.342	GBIF	Parque Nacional El Cimatario	NA	NA	1150	1894634047
Bursera palmeri	20.4583	-101.508	GBIF	4 km al ESE de El Saucillo	NA	NA	890	1896204795
Bursera palmeri	20.4528	-102.608	GBIF	10 Km W de Atotonilco	NA	NA	850	1895012952
Bursera palmeri	20.3333	-103.667	GBIF	NA	NA	NA	NA	1228244039
Bursera palmeri	20.285	-103.374	GBIF	Vicinity of San Juan Cosal¡; mountain sides above (north of) Lake Chapala	NA	NA	900	1895585062
Bursera palmeri	20.2667	-101.615	GBIF	Cerro Tres Mezquites	NA	NA	950	1895012904
Bursera palmeri	20.0875	-101.516	GBIF	Uruandiro	NA	NA	NA	1895012944
Bursera palmeri	20.0236	-102.936	GBIF	17 miles west of Jiquilpan (6 miles east of San jose de Gracia)	NA	NA	925	1895585054
Bursera palmeri	19.9733	-101.828	GBIF	YACATAS DEL METATE-AGUAHUATO	NA	NA	1075	1893677172
Bursera palmeri	19.9683	-101.14	GBIF	RIVERA E DEL LAGO DE CUITZEO	NA	NA	950	1893677226
Bursera palmeri	19.9106	-100.84	GBIF	Orilla E del Lago de Cuitzeo	NA	NA	950	1895585182
Bursera palmeri	19.8967	-102.68	GBIF	CAMINO A PAREDONES	NA	NA	NA	1893677245
Bursera palmeri	19.6867	-101.325	GBIF	Cerca de San Jose Itzacuaro	NA	NA	975	1895012873
Bursera palmeri	19.2411	-102.253	GBIF	Cerro La Alberca	NA	NA	825	1895012920
Bursera palmeri	19.2386	-103.581	GBIF	+- 16 km. al E de Colima	NA	NA	325	1895585130
Bursera palmeri	16.5969	-96.7428	GBIF	At km post 58 S of Oaxaca on the Oaxaca- Puerto Escondido road	NA	NA	785	1895585166
Bursera palmeri	19.7619	-101.165	Tropicos	NA	NA	Michoacan	1950	37992
Bursera palmeri	21.5667	-104.9	Tropicos	NA	Tepic	Nayarit	850	11918
Bursera palmeri	21.5833	-104.667	Tropicos	NA	NA	Nayarit	640	10489
Bursera palmeri	22.45	-105.183	Tropicos	NA	Acaponeta	Nayarit	820	12073
Bursera palmeri	16.3	-97.13	Tropicos	NA	NA	Oaxaca	1570	9637
Bursera palmeri	20.625	-101.675	IEB	CUERAMARO	CUERAMARO	GUANAJUATO	NA	18184
Bursera palmeri	20.375	-100.275	IEB	HUIMILPAN	HUIMILPAN	QUERETARO	NA	18205
Bursera palmeri	19.4047	-101.638	IEB	MORELIA	MORELIA	MICHOACAN	NA	18211
Bursera palmeri	21.2833	-101.833	IEB	Along fence now on Rte 43 from Lagos de Moreno, Jalisco to Leon, Guanajuato	ND	JALISCO	NA	188846
Bursera palmeri	20.4594	-102.302	IEB	El Maluco (JALISCO - AYOTLAN)	JAL	JALISCO	NA	188851
Bursera palmeri	20.0533	-100.714	IEB	Cerro del Chivo, 1.5 Km NE de Acambaro	ACAMBARO	GUANAJUATO	NA	439039
Bursera palmeri	20.2817	-102.066	IEB	El Zapote, 9 Km SW de La Piedad, carretera La Piedad-Zamora	LA PIEDAD	Michoacan	NA	684301
Bursera palmeri	19.9119	-102.399	IEB	10 Km SW de Jacona, carretera a Los Reyes	TANGAMANDAPIO	Michoacan	NA	322389
Bursera palmeri	20.375	-100.275	IEB	Entre Huimilpan y Galindo, camino que atraviesa la montana	HUIMILPAN	QUERETARO	NA	440880
Bursera palmeri	20.6175	-100.131	IEB	Cerros frente a Las Granjas de Toliman, cerca de Galeras	COLON	QUERETARO	NA	827676
Bursera palmeri	20.5331	-101.899	IEB	Barranca del Chilar, 39 Km SO de Cueramaro	PENJAMO	GUANAJUATO	NA	NA
Bursera palmeri	20.9036	-100.766	IEB	San Antonio	SALVATIERRA	GUANAJUATO	NA	18216
Bursera palmeri	19.6983	-102.223	IEB	Cerro la Alberca	ND	Michoacan	2100	18214
Bursera palmeri	20.7569	-100.009	IEB	Cerro frente a Granjas Toliman, ca. de Galeras	COLON	QUEReTARO	1900	166202
Bursera palmeri	20.5231	-100.554	IEB	Balvanera, km 10 camino a Celaya	ND	QUEReTARO	1850	18203
Bursera palmeri	20.11	-102.565	IEB	BARRANCA DEL AGUA	PAJACUARAN	MICHOACAN	NA	145774
Bursera palmeri	19.6086	-101.677	IEB	Huandacareo	NA	MICHOACAN	1917	Bm1
Bursera palmeri	16.9471	-99.7638	XAL	1 km al NE de El Veintidos, 4 km al NE de Los organos, km 116, carretera Chilpancingo-Acapulco	CHILPANCINGO DE LOS BRAVO	GUERRERO	9999	767
Bursera palmeri	20.48	-103.29	XAL	1 km al NW de Santa Lucia, predio Los Colorines	ZAPOPAN	JALISCO	1600	1204
Bursera palmeri	22.59	-105.5	XAL	28 km al NE de Chilillos	ROSARIO	SINALOA	260	4070
Bursera palmeri	17.25	-99.31	XAL	4 km al W de Mazatlan, Sierra de Alquitran	CHILPANCINGO DE LOS BRAVO	GUERRERO	1500	35825
Bursera palmeri	23.2827	-104.216	XAL	5 km al E de Mezquital, carretera a Sachil	MEZQUITAL	DURANGO	1750	37500
Bursera palmeri	20.2019	-100.441	XAL	6 km al NNE de Tarimoro, carretera a Apaseo El Alto	TARIMORO	GUANAJUATO	2100	11768
Bursera palmeri	19.39	-101.16	XAL	Cerca de La Mintzita	MORELIA	MICHOACAN	1950	37228
Bursera palmeri	19.551	-101.453	XAL	Cerro La Alberca, cerca de Villa Jimenez	JIMENEZ	MICHOACAN	1050	3147
Bursera palmeri	21.127	-102.559	XAL	Entre Manalisco y Los Capulines	CUQUIO	JALISCO	1400	9000
Bursera palmeri	21.51	-104.41	XAL	Presa Hidroelectrica Aguamilpa, 12 km al SE de La Cortina, 4 km de Las Adjuntas, Rio Huaynamota	NAYAR, EL	NAYARIT	180	3021
Bursera palmeri	17.1554	-100.473	XAL	San Jeronimo, carretera a Churumuco	CHILPANCINGO DE LOS BRAVO	GUERRERO	500	830
Bursera palmeri	22.4008	-104.037	Universidad Autonoma de Zacatecas	Aproximadamente 4.5 km en linea recta al Oeste de Haimatsie	VALPARAiSO	Zacatecas	1765	7931
Bursera palmeri	22.1403	-103.608	UDG	La Ventanilla, 2.5 km al NE del Rancho San Luis. (San Luis El Gato).	Monte Escobedo	Zacatecas	1700	3221
Bursera palmeri	22.0844	-103.207	Universidad de Guadalajara	6 km al SW de Colotlan por el camino al Carrizal.	Colotlan	Jalisco	1750	4350
Bursera palmeri	21.1681	-103.488	Universidad de Guadalajara	Puerta o Cumbre del Abra, espacio entre el potrero Romerillo y El Abra, camino de descenso al rancho El Zapote	Trinidad Garcia de la Cadena	Zacatecas	1830	3829
Bursera palmeri	23.6514	-104.334	CIIDIR Durango	Acatita, alrededores, dentro de las instalaciones del balneario	Mezquital	Durango	NA	140
Bursera palmeri	24	-104	CIIDIR Durango	Ciudad de Durango y alrededores	Durango	Durango	NA	308
Bursera palmeri	25.1	-104.466	CIIDIR Durango	El Troncon, 14 km por el camino a Temohaya	Mezquital	Durango	1900	3141
Bursera palmeri	23.7167	-104.117	CIIDIR Durango	San Josede La Parrilla	Nombre de dios	Durango	NA	1233
Bursera palmeri	23.3167	-104.492	CIIDIR Durango	Temohaya, 3 km por el camino a Mezquital	Mezquital	Durango	1460	1603
Bursera palmeri	22.0297	-102.749	Universidad Autonoma de Aguascalientes	4 km al noroeste del Temascal	Temascal	Aguacalientes	6213	2510
Bursera palmeri	24.7464	-102.78	Universidad Autonoma de Aguascalientes	NA	El Huencho	Aguacalientes	NA	7337
Bursera palmeri	23.6597	-106.613	CIAD	NA	San Ignacio	Sinaloa	NA	NA
Bursera cuneata	21.21	-101.425	MEXU	16 Km SW de Nuevo Valle de Moreno	NA	Guanajuato	2450	1780730
Bursera cuneata	21.1	-101.417	MEXU	0.5 Km N de La Estancia, carretera a Arperos	NA	Guanajuato	2170	1798732
Bursera cuneata	20.7195	-100.812	MEXU	5 Km de la carretera Comonfort-Neutla	NA	Guanajuato	1820	1694474
Bursera cuneata	20.4033	-100.708	MEXU	Rancho Guadalupe	NA	Guanajuato	2100	1705229
Bursera cuneata	20.1631	-100.478	MEXU	4 Km E de Jerecuaro, camino a Coroneo	NA	Guanajuato	2000	1739485
Bursera cuneata	20.1042	-101.342	MEXU	NA	Yuriria	Guanajuato	2065	4579614
Bursera cuneata	19.9531	-100.894	MEXU	3 Km E de Iramuco, camino a Acumbaro	NA	Guanajuato	1850	1778487
Bursera cuneata	19.9241	-101.494	MEXU	NA	Huaniqueo	Michoacan	2310	3139855
Bursera cuneata	19.8053	-101.459	MEXU	NA	Morelia	Michoacan	2147	4567322
Bursera cuneata	19.6561	-101.368	MEXU	Lado N del cerro El aguila, 2 km al SO de Tacicuaro	Morelia	Michoacan	2305	2458866
Bursera cuneata	19.6351	-100.479	MEXU	NA	Tuxpan	Michoacan	1833	4581968
Bursera cuneata	19.5383	-101.695	MEXU	Pedregal de Tocuaro	NA	Michoacan	2050	1808165
Bursera cuneata	19.407	-100.363	MEXU	San Miguel Chichimequillas La Mesa	Zitacuaro	Michoacan	2018	2650953
Bursera cuneata	19.293	-99.1982	MEXU	400 m W de la pista atlitica del Bosque de Tlalpan	NA	Ciudad de Mexico	2400	1696743
Bursera cuneata	18.7419	-102.045	MEXU	35 Km S de Nueva Italia, carretera a Arteaga, 4 Km S de Cupuancillo	NA	Michoacan	400	1787768
Bursera cuneata	18.4533	-99.6827	MEXU	El Carrizal	Taxco de Alarcon	Guerrero	2203	550692
Bursera cuneata	17.8531	-99.7475	MEXU	Cerro El Ocotal, 1.8 Km E de Amatitlan	NA	Guerrero	1840	1694447
Bursera cuneata	17.7283	-99.8522	MEXU	La Escalera, 0.71 Km W	NA	Guerrero	1800	1694528
Bursera cuneata	21.21	-101.425	GBIF	16 km al SW de Nuevo Valle de Moreno	NA	NA	1225	1896243005
Bursera cuneata	21.187	-101.536	GBIF	16 Km al SW de Nuevo Valle de Moreno	NA	NA	1225	1895469439
Bursera cuneata	20.8117	-100.503	GBIF	La Carbonera	NA	NA	NA	1894651285
Bursera cuneata	20.6247	-100.348	GBIF	NA	NA	NA	NA	1837734775
Bursera cuneata	20.375	-100.108	GBIF	1 km al S de la presa de Vaquerias	NA	NA	1000	1894651273
Bursera cuneata	19.8783	-101.772	GBIF	W DE SANTA GERTRUDIS	NA	NA	100	1893752872
Bursera cuneata	19.8769	-100.808	GBIF	3 km N of Zinapecuaro at km 20 on MÃ©x. Hwy. 120 to Acambaro	NA	NA	1065	1895584579
Bursera cuneata	19.8323	-100.357	GBIF	11 Km SE de Maravatio	NA	NA	NA	1895014179
Bursera cuneata	19.795	-101.25	GBIF	1.5 km al S de la Presa de Chiquimitio	NA	NA	1100	1896242992
Bursera cuneata	19.7937	-100.481	GBIF	DOS KM AL W DE SAN VICENTE	NA	NA	1125	1893752894
Bursera cuneata	19.6728	-101.13	GBIF	NA	NA	NA	NA	1457616431
Bursera cuneata	19.6704	-101.727	GBIF	Zinciro	NA	NA	1210	1895014134
Bursera cuneata	19.6433	-99.88	GBIF	Tepetitlan	NA	NA	1200	1896242985
Bursera cuneata	19.611	-99.0904	GBIF	Cerro de San Cristobal	NA	NA	1400	1895014078
Bursera cuneata	19.5892	-101.787	GBIF	Malpais 7 Km al W de Eronguaricuaro	NA	NA	1000	1895469443
Bursera cuneata	19.5719	-98.8725	GBIF	TEPETITLAN	NA	NA	NA	1895271826
Bursera cuneata	19.5483	-101.347	GBIF	CERCA DEL RANCHO LOS PASTORES	NA	NA	1050	1893752935
Bursera cuneata	19.5167	-100.44	GBIF	12 miles NW of Zitacuaro (5 miles SE of Tuxpan)	NA	NA	900	1895584703
Bursera cuneata	19.5103	-99.1133	GBIF	ZACATENCO	NA	NA	NA	1895271771
Bursera cuneata	19.4503	-100.259	GBIF	Zitacuaro-Coatepec	NA	NA	975	1895014116
Bursera cuneata	19.335	-98.9675	GBIF	CERRO CALDERA VERTIENTE S	NA	NA	1125	1895271766
Bursera cuneata	19.1667	-101.833	GBIF	NA	NA	NA	NA	1228511548
Bursera cuneata	19.0417	-99.1417	GBIF	8 Kms al ESE de Cuajomulco. Mpio. Tepoztlan	NA	NA	NA	1893417622
Bursera cuneata	19.0282	-99.2679	GBIF	NA	NA	NA	NA	1913149035
Bursera cuneata	18.935	-99.7864	GBIF	2 km. al S de Coatepec de Harinas	NA	NA	1000	1895584509
Bursera cuneata	17.5417	-99.6583	GBIF	Cueva del Borrego	NA	NA	1000	1893822276
Bursera cuneata	17.4647	-99.4025	GBIF	Salto de Valadez	NA	NA	700	1895584536
Bursera cuneata	21.1369	-101.681	SEINET	4.5 km al ENE de Alfaro, terraceria a Nuevo Valle, mun de Leon	NA	Guanajuato	2150	1875003
Bursera cuneata	21.1	-101.417	SEINET	0.5 km N of La Estancia on road to Arperos, in sight of radio tower to the N, Mpio. Guanajuato, Gto.	Guanajuato	Guanajuato	NA	964058
Bursera cuneata	20.0833	-101.5	SEINET	9 km al SE de Puruandiro, sobre la carretera a Cuitzeo, Mpio. de Puruandiro	NA	Michoacan	NA	1875004
Bursera cuneata	20.013	-101.438	SEINET	Cerro Los Picachos, al SE de Batuecas	Puruandiro	Michoacan	2200	7992354
Bursera cuneata	19.6389	-99.9808	Tropicos	NA	Chiautla	Mexico	2400 m	206
Bursera cuneata	21.21	-101.425	IEB	16 Km SW de Nuevo Valle de Moreno	NA	GUANAJUATO	NA	128
Bursera cuneata	20.1206	-100.609	IEB	5 km al N de camino Blanco-Gaytan, Cerro del Paile	AcaMBARO	GUANAJUATO	2000	195232
Bursera cuneata	20.9083	-100.397	IEB	Cerro Prieto, al S de la estancia de San Diego	SAN JOSe ITURBIDE	GUANAJUATO	NA	163717
Bursera cuneata	20.2897	-100.729	IEB	El Varal Blanco, ladera S, orilla de arroyo (escaso)	TARIMORO	GUANAJUATO	2300	17397
Bursera cuneata	20.2019	-100.754	IEB	Los Fierros, 1.4 km al WNW de camino al Acebuche	TARIMORO	GUANAJUATO	1900	171554
Bursera cuneata	20.3242	-100.968	IEB	Vertiente W del Cerro Culiacan, sobre el camino a las antenas, ladera basaltica con encino (escaso)	CORTAZAR	GUANAJUATO	2550	174056
Bursera cuneata	19.805	-101.854	IEB	2 km de Zacapu, sobre la carr. a Zamora	NA	MICHOACAN	2100	17402
Bursera cuneata	19.7494	-101.177	IEB	2 Km NW de Tarimbaro, (abundante)	NA	MICHOACAN	NA	155
Bursera cuneata	19.7394	-101.323	IEB	Ca. de Cuto de la Esperenaza	MORELIA	MICHOACAN	2216	244131
Bursera cuneata	19.56	-101.103	IEB	Ca. del rancho Los Pastores	MORELIA	MICHOACAN	2100	17365
Bursera cuneata	19.6939	-101.581	IEB	Carr. Quiroga-Zacapu, ca. del poblado Bellas Fuentes	NA	MICHOACAN	NA	17374
Bursera cuneata	19.745	-101.043	IEB	CERRITO	NA	MICHOACAN	NA	26
Bursera cuneata	19.8933	-100.443	IEB	CERRO PACIQUIHUATO	NA	MICHOACAN	NA	61
Bursera cuneata	19.9883	-101.275	IEB	HUANDACAREO	NA	MICHOACAN	NA	31
Bursera cuneata	19.5633	-101.61	IEB	Huecanditio, Ihuatzio (abundante)	TZINTZUNTZAN	MICHOACAN	2100	17385
Bursera cuneata	20.1297	-100.112	IEB	Barranca, carr. a Amealco	AMEALCO DE BONFIL	QUERETARO	1940	140524
Bursera cuneata	20.7408	-100.409	IEB	La Carbonera, saliendo de la carr. Queretaro-San Miguel de Allende	QUERETARO	QUERETARO	2180	224435
Bursera cuneata	21.1236	-101.253	XAL	16 km al SW de Nuevo Valle de Moreno	LEON	GUANAJUATO	2450	52393
Bursera cuneata	20.8328	-100.283	XAL	4 km al E de Jerecuaro, camino a Coroneo	JERECUARO	GUANAJUATO	2000	37478
Bursera cuneata	20.03	-101.143	XAL	4 km al NW de Huandacareo, carretera a Villa Morelos	HUANDACAREO	MICHOACAN	2000	4432
Bursera cuneata	19.591	-100.586	XAL	5 km al W de Iramuco, camino a Santa Ana Maya	SANTA ANA MAYA	MICHOACAN	1950	44853
Bursera cuneata	19.5117	-101.491	XAL	7 km al SW de Los Espinos, Malpais Negro	ZACAPU	MICHOACAN	2200	6656
Bursera cuneata	18.5532	-99.1417	XAL	Autopista Mexico-Cuernavaca, saliendo de la Curva de la Pera, km 56 derrame de lava, Malpais en el declive S de la Sierra de Chichinautzin	CUERNAVACA	MORELOS	NA	2313
Bursera cuneata	19.2615	-100.213	XAL	Carretera Zitacuaro-Tuxpan, cerca de la desviacion a San Jose Purua	ZITACUARO	MICHOACAN	1900	7194
Bursera cuneata	19.4218	-101.183	XAL	Cerca de La Concepcion	MORELIA	MICHOACAN	2100	2100
Bursera cuneata	19.3836	-99.5248	XAL	Tepetitlan	SAN FELIPE DEL PROGRESO	ESTADO DE MEXICO	2400	2090
Bursera cuneata	20.203	-100.585	XAL	Vertiente W del Cerro Culiacan, sobre el camino a las antenas	CORTAZAR	GUANAJUATO	2550	54133
Bursera cuneata	19.3152	-101.434	IEB	1 km al N del cerro la Taza	PATZCUARO	MICHOACAN	2186	NA
Bursera cuneata	17.4374	-99.511	IEB	Mazatlan, falda E del cerro Alquitran	CHILPANCINGO DE LOS BRAVO	GUERRERO	NA	NA
Bursera cuneata	20.3631	-100.022	IEB	San Juan del Rio, 1 km S presa de Vaquerias	San Juan del Rio	QUERETARO	NA	NA
Bursera bipinnata	13.7961	-89.285	Tropicos		Quezaltepeque	La Libertad	676 m	4704
Bursera bipinnata	13.8056	-89.5706	Tropicos		Izalco	Sonsonate	935 m	2849
Bursera bipinnata	14.0817	-89.6897	Tropicos		Chalchuapa	Santa Ana	824 m	1664
Bursera bipinnata	14.3814	-89.2178	Tropicos		NA	Chalatenango	728 m	2160
Bursera bipinnata	14.5669	-92.0433	GBIF	13 miles southwest of Granados	NA	NA	0	1895583828
Bursera bipinnata	14.6005	-90.5773	GBIF	Ciudad San Cristobal	NA	NA	750	1895013394
Bursera bipinnata	14.7214	-90.3903	Tropicos		NA	Guatemala	3700 f	6076
Bursera bipinnata	14.75	-90.25	Tropicos		NA	El Progreso	900 m	5905
Bursera bipinnata	14.7911	-90.6422	Tropicos		NA	Guatemala		2999
Bursera bipinnata	15.1522	-90.2656	Tropicos		Salama	Baja Verapaz	1218 m	1456
Bursera bipinnata	15.3333	-92.2667	GBIF	Cerro E de Motozintla	NA	NA	800	1895013291
Bursera bipinnata	15.3431	-91.3117	GBIF	CantÃ³n Aguacatan	NA	NA	0	1895013089
Bursera bipinnata	15.4033	-91.6583	Tropicos		NA	Huehuetenango	1700 - 1900 m	50546
Bursera bipinnata	15.4167	-92.125	MEXU	El Sabinalito a 14 km al SO de Motozintlacamino a Amatenango	Amatenango de la Frontera	Chiapas	Mï¿½nima: 920 | Mï¿½xima: 1070	2254897
Bursera bipinnata	15.4614	-91.7753	Tropicos		Santa Ana Huista	Huehuetenango	1500 m	1442
Bursera bipinnata	15.5083	-92.225	GBIF	La Grandeza	NA	NA	1008	1895013070
Bursera bipinnata	15.5892	-92.47	SEINET	Honduras, near Siltepec	NA	Chiapas	1500	6557277
Bursera bipinnata	15.7	-92.08	SEINET	6-8 km E of Frontera Comalapa along road to Ciudad Cuauhtemoc	Frontera Comalapa	Chiapas	1000	17178173
Bursera bipinnata	15.8003	-91.7575	Tropicos		Nenton	Huehuetenango	800 m	1324
Bursera bipinnata	15.8706	-96.3172	GBIF	Brecha Chacalmata	NA	NA	0	1895013026
Bursera bipinnata	15.8944	-92.7694	GBIF	500 m del poblado Dolores Jaltenango	NA	NA	390	1895013132
Bursera bipinnata	15.9061	-96.4578	GBIF	Finca Covadonga.	NA	NA	400	1893422022
Bursera bipinnata	15.9481	-96.1064	GBIF	Cerro del Ãguila	NA	NA	491	1897384270
Bursera bipinnata	15.9767	-93	GBIF	Ridge above Colonia Vincente Guerrero on road to Finca Cuxtepec.	NA	NA	1100	1259469031
Bursera bipinnata	16.0167	-91.8833	GBIF	0.5 km E of Angel Albino Corzo on road to Morelos	NA	NA	0	1893375072
Bursera bipinnata	16.0458	-93.4042	GBIF	El Amatal	NA	NA	400	1419169855
Bursera bipinnata	16.0742	-96.6931	Tropicos		Pochutla	Oaxaca	839 m	999
Bursera bipinnata	16.0792	-92.1364	MEXU	Rancho San Jose el Paraiso, a 2.82 km. al SSE de la laguna Coila	La Trinitaria	Chiapas	1064	2254408
Bursera bipinnata	16.0858	-95.8527	MEXU		Santa Maria Ecatepec	Oaxaca	775	4587506
Bursera bipinnata	16.19	-95.14	XAL	18 km al SW de Buenos Aires-Tenango, entrando por Hierba Santa, 10 km al NW de Tehuantepec	SANTO DOMINGO TEHUANTEPEC	OAXACA		7407
Bursera bipinnata	16.2311	-96.8703	SEINET	Parian, Mpio. de San Jeronimo	NA	Oaxaca	1500	1874993
Bursera bipinnata	16.233	-95.917	MEXU	Rï¿½o Otate, al S de Santa Marï¿½a Ecatepec, Distrito Yautepec	Santa Maria Ecatepec	Oaxaca	800	2230304
Bursera bipinnata	16.2333	-93.36	GBIF	Colonia Tres Picos	NA	NA	525	1895013036
Bursera bipinnata	16.2647	-93.6442	GBIF	0.85 Km al SW de Los Angeles	NA	NA	452.5	1895013387
Bursera bipinnata	16.2676	-92.1451	GBIF	Hacia Junchavin y Rancho Quijano	NA	NA	0	1895012928
Bursera bipinnata	16.3	-92.85	GBIF	Presa La Angostura	NA	NA	300	1893375116
Bursera bipinnata	16.3022	-96.2856	MEXU	2.5 km N of town. Distrito Miahuatlan, Region Sierra Sur	San Juan Mixtepec	Oaxaca	1800	2230242
Bursera bipinnata	16.315	-97.1506	Tropicos		Juquila	Oaxaca	1383 m	854
Bursera bipinnata	16.33	-95.6	XAL	El Estudiante	CIUDAD IXTEPEC	OAXACA		15498
Bursera bipinnata	16.35	-93.2215	XAL	La Nueva Dos	VILLA CORZO	CHIAPAS		141
Bursera bipinnata	16.383	-95.8	MEXU	Dto. Yautepec, reocrrido de la Reforma al Rio, camino a Santa Maria Ecatepec	Santa Maria Ecatepec	Oaxaca		2230450
Bursera bipinnata	16.3918	-96.659	GBIF	27 Km de Ejutla	NA	NA	775	1895013161
Bursera bipinnata	16.4019	-97.0542	Tropicos		Sola de Vega	Oaxaca	1209 m	154
Bursera bipinnata	16.4147	-97.3418	XAL	Camino al Agua del Platanal, a 2.31 km en LR (S) de la agencia de Iturbide	SANTA CRUZ ITUNDUJIA	OAXACA		2788
Bursera bipinnata	16.417	-95.45	GBIF	Escueramo	NA	NA	150	1895013047
Bursera bipinnata	16.4236	-92.5375	GBIF	Above Mispilla	NA	NA	530	1893375049
Bursera bipinnata	16.4306	-95.9387	MEXU		San Bartolo Yautepec	Oaxaca	952	3140090
Bursera bipinnata	16.4308	-94.1022	GBIF	21 mi NE of the Tehuantepec-Tapachula intersection at San Pedro Tapanatepec	NA	NA	285	1895012943
Bursera bipinnata	16.4517	-96.203	XAL	Agua Santa	SAN DIONISIO OCOTEPEC	OAXACA		624
Bursera bipinnata	16.4619	-92.7242	GBIF	Rancho Carmen along the road from Acala to Venustiano Carranza	NA	NA	1300	1895584056
Bursera bipinnata	16.4944	-91.5167	GBIF	SW of La Soledad along road to Las Margaritas	NA	NA	750	1893375042
Bursera bipinnata	16.5006	-96.0667	Tropicos		Yautepec	Oaxaca	993 m	166
Bursera bipinnata	16.5131	-93.9411	GBIF	21 miles NE of Tehuantepec-Tapachula intersection at Tapanatepec	NA	NA	285	1895584048
Bursera bipinnata	16.5139	-96.9856	GBIF	Sola de Vega	NA	NA	750	1896094218
Bursera bipinnata	16.5181	-96.7833	Tropicos		Ejutla	Oaxaca	1743 m	1195
Bursera bipinnata	16.5256	-92.9842	GBIF	Ejido Ignacio Allende	NA	NA	215	1895132748
Bursera bipinnata	16.5353	-97.1822	XAL	San Francisco Cahuacua	SAN FRANCISCO CAHUACUA	OAXACA		632
Bursera bipinnata	16.54	-95.8306	MEXU	24 Km al N-NE de Rio Hondo, brecha a Agua Blanca Distrito San Carlos Yautepec.	Nejapa de Madero	Oaxaca	1470	2230220
Bursera bipinnata	16.564	-93.77	XAL	El Zapote, 1 km al SE, frente a la Presa Chicoasen	SAN FERNANDO	CHIAPAS		1679
Bursera bipinnata	16.5847	-95.1153	GBIF	El Estudiante	NA	NA	900	1895013186
Bursera bipinnata	16.5964	-92.645	Tropicos		San Cristobal de las Casas	Chiapas	1178 m	202
Bursera bipinnata	16.5969	-92.4294	Tropicos		Amatenango del Valle	Chiapas	2800 ft	573
Bursera bipinnata	16.5997	-96.4006	GBIF	Las Mesillas.	NA	NA	850	1897572912
Bursera bipinnata	16.6053	-93.5606	GBIF	Ejido Quintana Roo	NA	NA	280	1895132765
Bursera bipinnata	16.6136	-96.0011	GBIF	El Gramal	NA	NA	350	1895013164
Bursera bipinnata	16.6665	-95.8872	GBIF	Paraje Loma del palo de jicaras	NA	NA	473.5	1897384253
Bursera bipinnata	16.683	-95.517	MEXU	Cerro El Gavilan, 11 Km al NW de Santiago Lachiguirï¿½, camino a El Rancho El Porvenir Distrito Tehuantepec.	Santiago Lachiguiri	Oaxaca	1135	2230204
Bursera bipinnata	16.6965	-97.5716	MEXU	Distrito: Putla. Camino al Agua del Platanal a 2.31 km en LR (S) de la Agencia de Iturbide	Santa Cruz Itundujia	Oaxaca	1110	2230262
Bursera bipinnata	16.7024	-97.4425	GBIF	San JosÃ© El Frijol	NA	NA	571.5	1897384263
Bursera bipinnata	16.7167	-93.75	GBIF	5 km N of Cintalapa	NA	NA	400	1893375062
Bursera bipinnata	16.7222	-92.7861	GBIF	Camino Zinacantan a Ixtapa	NA	NA	875	1895013398
Bursera bipinnata	16.731	-92.9772	GBIF	El Chorreadero 5. 6 mi E of Chiapa de Corzo along MÃ©x Hwy 190	NA	NA	375	1895342761
Bursera bipinnata	16.7333	-93.1833	GBIF	Canon del Sumidero entrando por la colonia Arroyo Blanco	NA	NA	264	1419166247
Bursera bipinnata	16.7367	-94.1456	SEINET	Rio Portamonedas, ca. 1 km N of Las Guayabitas and 3 km N of Benito Juarez.	San Miguel Chimalapa	Oaxaca	800	6539738
Bursera bipinnata	16.7733	-96.4933	Tropicos		NA	Oaxaca		90-5-5
Bursera bipinnata	16.7748	-96.353	MEXU	13 Km al Sur de Matatlan sobre la carretera #190 Distrito Tlacolula.	San Dionisio Ocotepec	Oaxaca	1670	2230280
Bursera bipinnata	16.785	-96.0317	GBIF	Camino de la Chivarra a San Pedro Quiatoni	NA	NA	655	1895012998
Bursera bipinnata	16.8205	-93.069	GBIF		NA	NA		1453368978
Bursera bipinnata	16.8478	-92.8378	GBIF	3 Km N of the junctions of highways 190 and 192 (Mpio. Soyalo)	NA	NA	550	1895584097
Bursera bipinnata	16.8552	-96.6485	MEXU	Piedra Blanca, a 1 km al N del Tanque de crïanza de mojarra	Santo Tomas Jalieza	Oaxaca	1668	2356097
Bursera bipinnata	16.8561	-93.5314	MEXU	A 9.8 km. al ONO de Piedras paradas, camino a Rancho El Ocote, pedregal	Ocozocoautla de Espinosa	Chiapas	922	2254454
Bursera bipinnata	16.8683	-93.2033	GBIF	Camino al Cerro La Ladera	NA	NA	0	1895013192
Bursera bipinnata	16.8927	-97.2981	GBIF	San Francisco Cahuacua	NA	NA	0	1895013197
Bursera bipinnata	16.9097	-97.5999	SEINET	Distrito: Tlaxiaco	NA	Oaxaca	2381	6522033
Bursera bipinnata	16.9167	-96.2333	GBIF	5 Km SW de San Bartolo Albarradas	NA	NA	775	1895012969
Bursera bipinnata	16.9224	-96.0271	GBIF	Rio del Puente	NA	NA	642	1897486835
Bursera bipinnata	16.957	-92.9192	GBIF	4 mi SW of Bochil along rd to Soyala	NA	NA	675	1895342768
Bursera bipinnata	16.9611	-96.4766	SEINET	Teotitlan del Valley, District of Tlacolula	NA	Oaxaca	1600	1875070
Bursera bipinnata	16.9675	-92.6458	GBIF	4 miles southwest of Bochil along road to Soyalo	NA	NA	675	1895583848
Bursera bipinnata	17.0014	-93.0514	Tropicos		Bochil	Chiapas	903 m	MABR-215
Bursera bipinnata	17.028	-93.1801	MEXU	San Jose Motejï¿½n, 4 km al SO del ejido La Nueva	Copainala	Chiapas	705	2372296
Bursera bipinnata	17.0524	-96.9108	GBIF	Ojito de Agua.	NA	NA	968	1897572927
Bursera bipinnata	17.0781	-96.5963	MEXU		Santo Domingo Tomaltepec	Oaxaca	1687	4553566
Bursera bipinnata	17.11	-94.3367	GBIF	15 KM AL NW DE OAXACA RUMBO A TELIXTLEHUACA	NA	NA	825	1893659439
Bursera bipinnata	17.1106	-96.1756	GBIF	6 Km NE de Santo Domingo Albarradas	NA	NA	900	1895013174
Bursera bipinnata	17.1438	-96.7449	GBIF		NA	NA		1500322162
Bursera bipinnata	17.1715	-96.2942	XAL	San Juan Chicomezuchitl	SAN JUAN CHICOMEZUCHIL	OAXACA		16106
Bursera bipinnata	17.1861	-96.8631	GBIF	San Andres Zautla	NA	NA	820	1895013294
Bursera bipinnata	17.25	-99.31	XAL	4 km al W de Mazatlï¿½n, Sierra de Alquitrï¿½n	CHILPANCINGO DE LOS BRAVO	GUERRERO		35821
Bursera bipinnata	17.2879	-96.5478	GBIF	9 Km N de El Cerezal	NA	NA	955	1895013346
Bursera bipinnata	17.2944	-99.5	MEXU	Rinchon Viejo.	Chilpancingo de los Bravo	Guerrero	800	2229249
Bursera bipinnata	17.2989	-96.7961	GBIF	San Juan del Estado	NA	NA	895	1895013176
Bursera bipinnata	17.3159	-96.3931	XAL	El Carrizal, 2.67 km al SW, Yolox, ladera S	ABEJONES	OAXACA		4317
Bursera bipinnata	17.3531	-97.03	XAL	Caï¿½ada al SW de la Estaciï¿½n de Ferrocarril El Venado	SAN JUAN BAUTISTA CUICATLAN	OAXACA		1075
Bursera bipinnata	17.355	-96.6664	GBIF	1 Km. al W de Teococuilco	NA	NA	860	1895583844
Bursera bipinnata	17.3667	-97.85	Herb.Virt.CONABIO	Rio Mixteco	San Juan mixtepec	Oaxaca	1660-1700	350937
Bursera bipinnata	17.39	-97.48	XAL	4 km al NW de Tezoatlï¿½n, camino al Yacuï¿½uti	TEZOATLAN DE SEGURA Y LUNA	OAXACA		35632
Bursera bipinnata	17.3917	-98.0375	GBIF	1.6 Km de la desviaciÃ³n a Santa Cruz Yosondica-Rancho La Joya del GavilÃ¡n	NA	NA	747.5	1895012972
Bursera bipinnata	17.4333	-98.4333	GBIF	CaÃ±ada Mini-yoa	NA	NA	870	1895013298
Bursera bipinnata	17.4434	-96.2255	XAL	Loma Colorada	SANTIAGO COMALTEPEC	OAXACA		15546
Bursera bipinnata	17.4693	-96.8226	GBIF	Camino a AragÃ³n	NA	NA	0	1895013013
Bursera bipinnata	17.4796	-99.4037	GBIF	3 Km antes de MochitlÃ¡n	NA	NA	470	1895013292
Bursera bipinnata	17.5053	-99.12	GBIF	6 Km despuÃ©s de Atzacualoya en direccion a Hueycaltenango	NA	NA	772.5	1895013330
Bursera bipinnata	17.533	-97.017	MEXU	1.8 km al N de Santa Catarina	San Juan Bautista CuicatlAn	Oaxaca	1320	2230614
Bursera bipinnata	17.5414	-99.5186	GBIF	3 Km al W de Chilpancingo	NA	NA	0	1895583926
Bursera bipinnata	17.5417	-97.325	GBIF	Along Hwy 190.	NA	NA	375	1893422014
Bursera bipinnata	17.5436	-96.6417	GBIF	Paraje Santa Cruz Macuiltianguis	NA	NA	830	1895013166
Bursera bipinnata	17.554	-98.9574	GBIF	3 Km SW de Atlixtac	NA	NA	805	1895013203
Bursera bipinnata	17.5667	-100.167	GBIF	Campo MorÃ¡do and hills above town.	NA	NA	1400	1258436094
Bursera bipinnata	17.6239	-100.032	MEXU	Tecomazuchil, 1 km al E	General Heliodoro Castillo	Guerrero	1390	2229113
Bursera bipinnata	17.6444	-99.6139	MEXU	Jalapa, 6 km al O.	Leonardo Bravo	Guerrero	1480	2229218
Bursera bipinnata	17.6796	-98.0714	MEXU	Distrito: Huajuapan, 24.8 km del entronque con la carretera Huajuapan-Putla, 50 m al sur de la brecha a San Jorge Nuchita	San Jorge Nuchita	Oaxaca	1650	2229480
Bursera bipinnata	17.6817	-99.8033	GBIF	Los Morros	NA	NA	1050	1893903540
Bursera bipinnata	17.6833	-97.5667	GBIF	La Reforma	NA	NA	900	1895013262
Bursera bipinnata	17.6922	-96.7397	MEXU	Llano Teja (Tierra Caliente), San Juan Teponaxtla Dto Cuicatlan.	San Juan Tepeuxila	Oaxaca	1335	2230248
Bursera bipinnata	17.7251	-96.5123	XAL	Barranca del Maguey	SAN FELIPE TEJALAPAM	OAXACA		590
Bursera bipinnata	17.7314	-96.8658	GBIF	4.5 km al NE de San Fco. Tutepetongo hacia San Juan Tepeuxila	NA	NA	819	1894559562
Bursera bipinnata	17.7428	-96.3819	GBIF	Loma Colorada	NA	NA	825	1896344841
Bursera bipinnata	17.7556	-98.4778	GBIF	San Pedro Lagunas	NA	NA	0	1895013104
Bursera bipinnata	17.7644	-99.4775	MEXU	Huitziltepec, 2 km al N, camino a Axaxacoalco	Eduardo Neri	Guerrero	1270	2229339
Bursera bipinnata	17.8	-99.6	Tropicos		NA	Guerrero	1600 m	2831
Bursera bipinnata	17.8053	-100.083	GBIF	32.5 km de la carretera Santo Tomas-Pericotepec	NA	NA	715	1895584106
Bursera bipinnata	17.833	-96.95	MEXU	3 km al EN de Cuicatlan	San Juan Bautista Cuicatlï¿½n	Oaxaca	1090	2230372
Bursera bipinnata	17.8333	-99.7814	MEXU	Amatitlan, 4 Km al SO.	Eduardo Neri	Guerrero	1380	2229616
Bursera bipinnata	17.8743	-97.9455	MEXU	Yacate	Santiago Ayuquililla	Oaxaca	1741	2459081
Bursera bipinnata	17.9528	-100.247	Tropicos		San Miguel Totolapan	Guerrero	1528 m	18747
Bursera bipinnata	17.9553	-101.237	MEXU	9.5 km al SO de El Bï¿½lsamo (Filo Mayor) y a 119.5 km al SO de Cd. Altamirano, carr. Cd. Altamirano-Zihuatanejo	Zihuatanejo de Azueta	Guerrero	1500	2356069
Bursera bipinnata	17.97	-101.6	GBIF	Vallecitos. District Montes de Oca	NA	NA		1259247327
Bursera bipinnata	17.9819	-96.8994	GBIF	Santiago Quiotepec	NA	NA	625	1895013191
Bursera bipinnata	17.9968	-98.8651	MEXU	A 11 km al ESE de Paplutla, camino a Xixila	Olinala	Guerrero	1343	2458639
Bursera bipinnata	18.0543	-99.971	MEXU	11 km al S de Apaxtla y ca. del km 46 de la carr Teloloapan-Apaxtla-El Caracol	Apaxtla	Guerrero	1366	2635524
Bursera bipinnata	18.0672	-100.984	SEINET	Limon Mt.	NA	Guerrero	1372	6547699
Bursera bipinnata	18.0922	-99.8325	GBIF	300 m al este de Tlatzala	NA	NA	580	1895584044
Bursera bipinnata	18.0983	-97.0617	GBIF	Camino a San Francisco Telixtlahuaca	NA	NA	525	1895013051
Bursera bipinnata	18.1158	-98.9544	GBIF	Temalac	NA	NA	0	1895013045
Bursera bipinnata	18.209	-99.4938	XAL	6 km al SE de Teloloapan, carretera Ciudad Altamirano-Iguala	TELOLOAPAN	GUERRERO		10478
Bursera bipinnata	18.2278	-98.8756	GBIF	Xochitepec.	NA	NA	700	1895966937
Bursera bipinnata	18.2549	-99.909	GBIF	7 Km S de Miraval	NA	NA	0	1895013236
Bursera bipinnata	18.27	-100.23	GBIF	District Mina. Parotas	NA	NA	800	1259248801
Bursera bipinnata	18.2918	-99.1618	XAL	SE de Tilzapotla	PUENTE DE IXTLA	MORELOS		6635
Bursera bipinnata	18.2931	-101.22	MEXU	Aprox. 6 km al SE de Guayameo, camino a Placeres del Oro	Zirandaro	Guerrero	897	2635078
Bursera bipinnata	18.2981	-98.6036	GBIF	4.25 Km de Chiautla de Tapia o 350 m de San Francisco	NA	NA	980	1895086448
Bursera bipinnata	18.3167	-97.6	GBIF	Terraceria a San Sebastian Sedas	NA	NA	626	1895013388
Bursera bipinnata	18.3524	-103.28	XAL	Cerro La Bandera, 4-7 km al E de Aquila	AQUILA	MICHOACAN		732
Bursera bipinnata	18.3642	-98.9228	GBIF	3 km al O de Zacacuautla.	NA	NA	620	1895966940
Bursera bipinnata	18.375	-99.7917	GBIF	Along road to Teloloapan at km 37.5 from Iguala	NA	NA	450	1896344806
Bursera bipinnata	18.376	-102.294	GBIF	2 Km NE de Arteaga	NA	NA	450	1895013153
Bursera bipinnata	18.4	-99.9833	SEINET	0.5 km al NE de Zacatlancillo, mun de Teloloapan	NA	Guerrero	1550	1875068
Bursera bipinnata	18.4203	-99.0953	GBIF	4.5 Km al S de Xochipala. Distancia: 4500 m	NA	NA	0	1893559857
Bursera bipinnata	18.4361	-102.116	GBIF	1 Km S de Rancho Nuevo	NA	NA	0	1895013277
Bursera bipinnata	18.45	-102.484	XAL	2 km al NW de Aguililla, carretera Dos Aguas-Coalcoman	AGUILILLA	MICHOACAN		1939
Bursera bipinnata	18.4572	-98.7881	GBIF	Poblado de Teotlalco al S a 1.9 Km	NA	NA	1120	1895086498
Bursera bipinnata	18.46	-97.39	GBIF	Tehuacan	NA	NA		1259250334
Bursera bipinnata	18.4631	-99.4145	GBIF		NA	NA		1677329009
Bursera bipinnata	18.4753	-99.6617	MEXU	Huiztac, 0.94 km al N	Taxco de Alarcï¿½n	Guerrero	1720	2229550
Bursera bipinnata	18.4824	-99.2907	GBIF	2 Km SW de Tilzapotla	NA	NA	500	1895013048
Bursera bipinnata	18.4945	-103.306	XAL	30 km al NW de Villa Victoria	CHINICUILA	MICHOACAN		2567
Bursera bipinnata	18.5133	-99.8847	GBIF	0.5 km. al NE de Zacatlancillo	NA	NA	775	1895584198
Bursera bipinnata	18.533	-98.95	MEXU	El Limï¿½n, 10 km al SW de Tepalcingo	NA	NA	1490	2229236
Bursera bipinnata	18.59	-96.41	XAL	Paso del Macho, 4 km, camino a Camaron	PASO DEL MACHO	VERACRUZ		121
Bursera bipinnata	18.593	-101.445	XAL	Puerta de La Playa, alrededores	HUACANA, LA	MICHOACAN		1837
Bursera bipinnata	18.6002	-99.5396	GBIF	San Francisco Acutlapa	NA	NA	950	1895013362
Bursera bipinnata	18.6006	-98.5111	GBIF	Agua Dulce.	NA	NA	625	1895966983
Bursera bipinnata	18.6161	-98.3789	GBIF	8 Km al NE de Hacienda Raboso	NA	NA	750	1895584248
Bursera bipinnata	18.6369	-99.8611	GBIF	El Guamachil.	NA	NA	728.5	1418792878
Bursera bipinnata	18.6653	-102.058	SEINET	Sierra Las Cruces, along the trail to Mesa El Metate, ca. 6.5 km (by air) southwest of Los Ranchos	La Huacana Municipio	Michoacan	850	3244800
Bursera bipinnata	18.674	-98.7373	GBIF	26 Km SE de Cuautla	NA	NA	710	1895013180
Bursera bipinnata	18.6906	-103.352	GBIF	Ixtala	NA	NA	550	1895013086
Bursera bipinnata	18.7133	-102.794	GBIF	Camino a Porucho a 2 Km	NA	NA	1012	1895086428
Bursera bipinnata	18.7242	-99.5839	Tropicos		Pilcaya	Guerrero	1387 m	7
Bursera bipinnata	18.7439	-99.4348	GBIF	Coatlan del Rio	NA	NA	0	1895012909
Bursera bipinnata	18.77	-103.16	GBIF	Coalcoman	NA	NA	1000	1261031737
Bursera bipinnata	18.7738	-99.7113	GBIF	Barranca de Malinaltenango	NA	NA	999	1895013272
Bursera bipinnata	18.7931	-99.3005	GBIF	7.5 Km NE de Miacatlan	NA	NA	590	1895013408
Bursera bipinnata	18.8044	-100.151	SEINET	Ixtapan	Temascaltepec	Mexico		6490332
Bursera bipinnata	18.8292	-103.516	GBIF	30 km al NW de Villa Victoria	NA	NA	252.5	1896344842
Bursera bipinnata	18.8667	-100.283	Tropicos		Temascaltepec	Mexico		7296
Bursera bipinnata	18.9239	-99.6794	GBIF	9 km N of Ixtapan de la Sal at km 138 on highway 55	NA	NA	975	1895584052
Bursera bipinnata	18.9367	-100.053	SEINET	6 km from MEX 134 on turnoff to Ocotepec	San Simon de Guerrero	Mexico	1650	9121354
Bursera bipinnata	18.9508	-99.2506	GBIF	Orillas de Cuernavaca	NA	NA	862.5	1895584080
Bursera bipinnata	18.9582	-99.0728	GBIF	Tepoztlan a Yautepec	NA	NA	650	1895013133
Bursera bipinnata	18.96	-100.54	GBIF	Villaneda.	NA	NA		1261051364
Bursera bipinnata	18.9817	-98.9411	GBIF	carretera Nepopualco - Los Laureles	NA	NA	960	1895583834
Bursera bipinnata	18.9826	-99.4875	GBIF	0.3 km al noreste de San Sebastian	NA	NA	1000	1421437394
Bursera bipinnata	18.9986	-101.749	GBIF	Alrededores del poblado Puerto de Playa	NA	NA	340.5	1895013357
Bursera bipinnata	19.1256	-100.33	SEINET	Canitas	Temascaltepec	Mexico		6520799
Bursera bipinnata	19.1667	-101.833	GBIF		NA	NA		1228552167
Bursera bipinnata	19.19	-103.45	XAL	5 km antes de San Antonio, Fraccionamiento, carretera Queseria-San Antonio	COMALA	COLIMA		1144
Bursera bipinnata	19.2124	-101.459	GBIF		NA	NA		1898784983
Bursera bipinnata	19.2294	-103.033	GBIF	4 Km despues de Gallardo	NA	NA	478	1895013054
Bursera bipinnata	19.2469	-100.478	Tropicos		NA	Michoacan	1200 m	35730
Bursera bipinnata	19.2667	-102.067	GBIF	Charapendo	NA	NA	585	1895013113
Bursera bipinnata	19.28	-103.18	XAL	Brecha Jilotlan-Tecalitlan, entre Rancho El Rayo y Tecalitlan	TECALITLAN	JALISCO		910
Bursera bipinnata	19.3642	-103.86	Tropicos		Comala	Colima		5785
Bursera bipinnata	19.3669	-100.428	MEXU		Zitacuaro	Michoacan	1350	3142485
Bursera bipinnata	19.4	-104.232	XAL	Cerro de microondas, Puerto de los Mazos, Autlï¿½n de Navarro-Casimiro Castillo	AUTLAN DE NAVARRO	JALISCO		4942
Bursera bipinnata	19.4167	-102.06	GBIF	Plaza MÃ¡rtires de Uruapan	NA	NA	812.5	1897384299
Bursera bipinnata	19.434	-103.98	GBIF	4 Km carretera de Rastrojitos al Terrero	NA	NA	700	1895013207
Bursera bipinnata	19.45	-103.725	SEINET	Rancho El Jabali, 22 km (airline) north of Colima; the Colima/Jalisco line passes through the ranch. Below La Becerrera (to c. 1 km) between the village and the point where road crosses Arroyo de Lumbre	Comala	Colima	1100	342222
Bursera bipinnata	19.49	-101.12	XAL	Caï¿½ada de los Sauces, 8 km al NW de Tarimbaro	TARIMBARO	MICHOACAN		35711
Bursera bipinnata	19.5139	-103.317	GBIF	5 km al N de TecalitlÃ¡n	NA	NA	650	1895583989
Bursera bipinnata	19.5167	-100.44	GBIF	12 miles NW of ZitÃ¡cuaro (5 miles SE of Tuxpan)	NA	NA	900	1895584058
Bursera bipinnata	19.5642	-103.453	XAL	Camino a la cascada El Salto del Nogal, Sierra de Tapalpa	TAPALPA	JALISCO		94
Bursera bipinnata	19.6803	-103.326	Tropicos		NA	Jalisco	4400 ft	257
Bursera bipinnata	19.6917	-104.192	GBIF	2-3 km al S de El Chante	NA	NA	0	1893976541
Bursera bipinnata	19.6919	-104.412	GBIF	10-11 km al SSO de Autlan por la carretera Autlan a Casimiro Castillo	NA	NA	675	1893976591
Bursera bipinnata	19.6958	-103.941	MEXU	Bricho aprox. 5 Km. al este de Tuxcacuesco y 500 metros al sur de la carretera San Gabriel-tuxcacuesco.	Tuxcacuesco	Jalisco	900	2229283
Bursera bipinnata	19.7219	-103.452	MEXU	Aprox. 2 km al SE de Palo Alto, Cd. Guzman	Zapotlan el Grande	Jalisco		2372493
Bursera bipinnata	19.7358	-103.802	GBIF	24 km al S de Tapalpa	NA	NA	0	1895584131
Bursera bipinnata	19.8031	-101.028	Colecta 2018	Alvaro Obregon	NA	NA		Bp22_2718
Bursera bipinnata	19.823	-101.196	IEB	Tarimbaro	NA	NA		Bp42
Bursera bipinnata	19.832	-104.307	GBIF	8 mi S of Autlan toward La Resolana	NA	NA	600	1895342597
Bursera bipinnata	19.8775	-104.18	MEXU	La Pena , Potrero de la presa, 3.5 Km. al SSO de Ejutla. Ladera de exposicion E.	Ejutla	Jalisco	1420	2229254
Bursera bipinnata	19.882	-104.492	MEXU		Ayutla	Jalisco	1648	4576850
Bursera bipinnata	19.8829	-102.705	GBIF	Ca 5 mi N of Cotija and 22 mi S of Jiquilpan	NA	NA	1830	1895342482
Bursera bipinnata	19.9122	-100.843	GBIF	Loma a la orilla E del Lago de Cuitzeo.	NA	NA	1000	1419223187
Bursera bipinnata	19.9683	-101.14	GBIF	RIVERA E DEL LAGO DE CUITZEO	NA	NA	950	1893659294
Bursera bipinnata	19.9917	-100.992	GBIF	4.5 mi travelling from Iramuco to Puerta de Cabras	NA	NA	954	1895012960
Bursera bipinnata	20.0197	-102.059	GBIF	2 Km W de la Yerbabuena	NA	NA	925	1895013160
Bursera bipinnata	20.0417	-103.358	GBIF	Ladera exp. S a 2.5 km al W de Huejotitan.	NA	NA	900	1418347765
Bursera bipinnata	20.0983	-101.585	GBIF	JANAMUATO	NA	NA	1100	1893659388
Bursera bipinnata	20.1017	-101.766	MEXU	San Diego	Angamacutiro	Michoacan	1775	2459079
Bursera bipinnata	20.121	-104.256	XAL	Quila-Tecolotlan, Sierra de Quila	TECOLOTLAN	JALISCO		7010
Bursera bipinnata	20.1297	-102.707	GBIF	El Cerrito	NA	NA	760	1895013280
Bursera bipinnata	20.1533	-102.006	GBIF	EL CHUPADERO-ZINAPARO	NA	NA	0	1893659374
Bursera bipinnata	20.1711	-101.192	GBIF	4 km al N de Uriangato	NA	NA	925	1896344834
Bursera bipinnata	20.1992	-103.378	SEINET	Jalisco: municipio de Tuxcueca, +/- 1 km de MEX 15, sobre la brecha que va a El Sauz.	Tuxcueca Municipio	Jalisco	1700	1908630
Bursera bipinnata	20.2136	-104.007	GBIF	6 km NE of Tecolotan	NA	NA	0	1895583983
Bursera bipinnata	20.2168	-104.455	MEXU	el membrillo	Cuautla	Jalisco	1865	2458645
Bursera bipinnata	20.2522	-101.891	GBIF	CERRO LAS CRUCES	NA	NA	820	1893659413
Bursera bipinnata	20.2927	-101.583	XAL	Vigueria, 14 km al NNE de La Piedad	PENJAMO	GUANAJUATO		3358
Bursera bipinnata	20.3037	-103.289	GBIF		NA	NA		1838052518
Bursera bipinnata	20.31	-102.19	XAL	3 km de Ayotlan a Guadalajara	AYOTLAN	JALISCO		15830
Bursera bipinnata	20.3255	-103.506	GBIF	Alrededores de Zapotitlan de Hidalgo	NA	NA	790	1895013391
Bursera bipinnata	20.3428	-103.049	GBIF	Above Lake Chapala	NA	NA	750	1895342728
Bursera bipinnata	20.3489	-102.837	GBIF	2 Km E de Santa Cruz El Grande	NA	NA	900	1895013239
Bursera bipinnata	20.3525	-103.835	GBIF		NA	NA		1890677071
Bursera bipinnata	20.38	-105.391	MEXU	A 11.1 km al NW de El Tuito camino a Chancala	Cabo Corrientes	Jalisco	519	2356131
Bursera bipinnata	20.3993	-104.345	XAL	Piedras Bola de Ahualulco	AMECA	JALISCO		8573
Bursera bipinnata	20.411	-102.464	XAL	Barranca de La Gloria, 10 km al SW de Jiquilpan	JIQUILPAN	MICHOACAN		7522
Bursera bipinnata	20.4349	-104.101	XAL	De San Rafael a Cuchilla Blanca, Sierra de Oconahua	ETZATLAN	JALISCO		9519
Bursera bipinnata	20.4436	-104.804	GBIF	4-4.5 mi. NNE of Talpa de Allende	NA	NA	1475	1895584090
Bursera bipinnata	20.449	-103.183	XAL	Barranca de Huentitan, Zoologico Guadalajara	GUADALAJARA	JALISCO		835
Bursera bipinnata	20.4494	-103.448	MEXU	1.5 km carr. Buenavista, al sur de Tlajomulco de Zuniga	Tlajomulco de Zuniga	Jalisco	1570	2229606
Bursera bipinnata	20.4597	-101.983	GBIF	14 Km. al NNE de La Piedad	NA	NA	835	1895583972
Bursera bipinnata	20.4914	-103.609	GBIF	Cerro al NW de San Ignacio de Carboneras	NA	NA	800	1895012980
Bursera bipinnata	20.525	-102.325	GBIF	3 km de AyotlÃ¡n a Guadalajara	NA	NA	875	1896344808
Bursera bipinnata	20.5342	-104.716	MEXU		Mascota	Jalisco	1590	4567661
Bursera bipinnata	20.554	-101.35	XAL	Janamuato	PURUANDIRO	MICHOACAN		1217
Bursera bipinnata	20.5564	-102.491	GBIF	3 Km E de Atotonilco	NA	NA	788	1895013240
Bursera bipinnata	20.5843	-104.27	MEXU	La pareja	Guachinango	Jalisco	1559	2458716
Bursera bipinnata	20.6425	-103.189	Tropicos		Tonala	Jalisco	1450 m	124
Bursera bipinnata	20.6441	-104.028	GBIF	Ahualulco-Ameca SW	NA	NA	850	1895013329
Bursera bipinnata	20.6764	-103.33	SEINET	Near guadalajara	NA	Jalisco		6483501
Bursera bipinnata	20.6792	-101.454	MEXU	A 0.6 km al NO de la mina del cerro El Guajolote	Irapuato	Guanajuato	1753	2356084
Bursera bipinnata	20.6997	-103.713	GBIF	3 Km NW del balneario Los Chorros de Tala	NA	NA	650	1895013279
Bursera bipinnata	20.7589	-103.903	GBIF		NA	NA		1883951325
Bursera bipinnata	20.7817	-103.398	GBIF	POBLADO DE RIO BLANCO	NA	NA	750	1893659328
Bursera bipinnata	20.83	-101.421	XAL	Cerro de Tres Reyes, vertiente S, cerca de Angamacutiro	ANGAMACUTIRO	MICHOACAN		52689
Bursera bipinnata	20.8546	-104.371	MEXU	El arenal	Amatlan de Canas	Nayarit	1921	2458026
Bursera bipinnata	20.8828	-103.837	GBIF	Tequila	NA	NA	0	1895013032
Bursera bipinnata	20.9867	-101.903	GBIF	San Nicolas del Palenque	NA	NA	965	1895013333
Bursera bipinnata	20.9936	-104.18	MEXU	El Nogal	Hostotipaquillo	Jalisco	1381	2459083
Bursera bipinnata	21.01	-103.316	XAL	Las Higueras, 8 km al SW de Garcia de la Cadena, orillas del Rio Patitos	TRINIDAD GARCIA DE LA CADENA	ZACATECAS		4031
Bursera bipinnata	21.0167	-104.917	GBIF	7.2 mi S of Compostela on rd to Mazatan	NA	NA	355.5	1895342577
Bursera bipinnata	21.0339	-104.368	SEINET	Ixtlan.	NA	Nayarit		6503975
Bursera bipinnata	21.0869	-104	MEXU		Hostotipaquillo	Jalisco	1290	4554305
Bursera bipinnata	21.1157	-103.423	GBIF	10 Km N de San Cristobal de La Barranca	NA	NA	600	1895013332
Bursera bipinnata	21.1175	-103.189	GBIF	17 Km. al S de Moyahua	NA	NA	750	1895583940
Bursera bipinnata	21.1342	-103.844	Tropicos		Tequila	Jalisco	1385 m	132
Bursera bipinnata	21.15	-104.267	MEXU	Km 5-10 del camino a Cacalotan	NA	Nayarit		2229430
Bursera bipinnata	21.154	-104.959	GBIF	1 mi W of Mazatan	NA	NA	0	1895342693
Bursera bipinnata	21.1583	-102.617	CONABIO	Colomos	Calvillo	Aguascalientes	1800	354780
Bursera bipinnata	21.1689	-104.57	MEXU	Cajetillo ceboruco	Santa Maria del Oro	Nayarit	1191	2459087
Bursera bipinnata	21.1844	-103.532	MEXU	Las Higueras, 8 km al SO de Garcia de la Cadena	Trinidad Garcia de la Cadena	Zacatecas	1160	2635091
Bursera bipinnata	21.23	-104.8	XAL	3 km al N de Amatlan de Jora, camino a San Pelayo	YESCA, LA	NAYARIT		2167
Bursera bipinnata	21.3883	-104.956	GBIF	17 km al SW de Xalisco en el camino de terraceria al Carrizal	NA	NA	550	1895806910
Bursera bipinnata	21.4847	-105.046	GBIF	9.5 miles west of Tepic	NA	NA	550	1895584116
Bursera bipinnata	21.5502	-104.932	MEXU		Tepic	Nayarit	833	3141691
Bursera bipinnata	21.5838	-104.697	GBIF	Alrededores de Pochotitan	NA	NA	350	1895342612
Bursera bipinnata	21.7945	-102.85	SEINET	SW Presa Los Serna.	Calvillo	Aguascalientes	1880	20473005
Bursera bipinnata	21.813	-103.255	XAL	8 km antes del Rancho El Malacate	SAN CRISTOBAL DE LA BARRANCA	JALISCO		756
Bursera bipinnata	21.8639	-103.906	Tropicos		Bolanos	Jalisco	1920 m	4621
Bursera bipinnata	21.8783	-102.648	SEINET	0.5 km E of Colomos, c. 7 km NE of Calvillo	Calvillo	Aguascalientes	1800	336334
Bursera bipinnata	22.1284	-104.198	MEXU	EL CAï¿½ON	Mezquitic	Jalisco	1158	2458662
Bursera bipinnata	22.25	-104.667	MEXU	Verede de la Mesa del Nayar al Cangrejo, que cruza por la barranca.	Del Nayar	Nayarit		2229361
Bursera bipinnata	22.333	-104.467	MEXU	3 km al N del entronque a San Juan Peyotan, carr. Jesus Maria-Huejuquilla o a 1 km al S de Rancho Viejo.	Del Nayar	Nayarit	610	2229387
Bursera bipinnata	22.4167	-104.583	GBIF	5 Km afuera de JesÃºs MarÃ­a camino a El Guaco-Mesa del Nayar	NA	NA	0	1895012973
Bursera bipinnata	22.5328	-104.449	Tropicos		Mezquital	Durango	1344 m	6154
Bursera bipinnata	22.6567	-103.962	GBIF	RANCHO LOS ARROYOS DEL AGUA.	NA	NA	775	1893659367
Bursera bipinnata	23.3048	-106.436	GBIF		NA	NA		1098893450
Bursera bipinnata	23.483	-105.4	MEXU	Pie de la Cuesta 4 km al S de Pueblo Nuevo	Pueblo Nuevo	Durango	1860	2228494
Bursera bipinnata	25.5122	-107.794	GBIF	Along road from Alamos to San Pedro	NA	NA	225	1895583967
Bursera bipinnata	25.6833	-107.55	Tropicos		NA	Sinaloa	3000 ft	6672-A
Bursera bipinnata	25.8292	-107.846	SEINET	La Mesas, Sierra Surotato. Chutama	NA	Sinaloa	914	2064957
Bursera bipinnata	26.1533	-108.835	SEINET	NW base of Cerrro Colorado	NA	Sinaloa	548	2064963
Bursera bipinnata	27.0255	-107.743	SEINET	Sierra Madre Occidental. Mpio. de Batopilas. E of La Bufa on S side of Barranca de Batopilas.	NA	Chihuahua	3300	1875071
Bursera bipinnata	27.1119	-107.595	GBIF	Barranca de Batopilas; near La Bufa	NA	NA	495	1893775749
Bursera bipinnata	27.1167	-109.033	SEINET	Mexico, Sonora, Mpio Alamos, 9 air mi. NW Alamos & 4 mi. SSW Piedras Verdes (27 Deg 07'N, 109 Deg 02'W) 500-700 M	Alamos	Sonora	500	15845866
Bursera bipinnata	27.498	-108.778	SEINET	ca 34.5 miles NE alamos	NA	Sonora	707	1875069
Hibrido:B. bipinnata X B. palmeri	19.8036	-101.028	Colecta 2018	Alvaro Obregon	Alvaro Obregon	Michoacan
Hibrido:B. bipinnata X B. cuneata	19.8559	-101.237	Colecta 2018	Tarimbaro	Tarimbaro	Michoacan
Hibrido:B. bipinnata X B. cuneata	19.8562	-101.237	Colecta 2018	Tarimbaro	Tarimbaro	Michoacan
Hibrido: Bursera	20.0089	-101.362	IEB	Huandacareo	Huandacareo	Michoacan
Hibrido: Bursera	19.8186	-101.001	IEB	Tarimbaro	Tarimbaro	Michoacan
Hibrido: Bursera	19.8161	-101.201	IEB	Tarimbaro	Tarimbaro	Michoacan
Hibrido: Bursera	19.8161	-101.201	IEB	Tarimbaro	Tarimbaro	Michoacan
Hibrido: Bursera	19.7347	-101.245	IEB	Quinceo	Morelia	Michoacan
Hibrido:B. bipinnata X B. palmeri	19.8404	-101.156	IEB	8 km al N de Morelia, sobre camino a Salamanca	MORELIA	Michoacan
Hibrido:B. cuneata X B. bipinnata	20.165	-102.043	IEB	carretera El chupadero-zinaparo	Churintzio	Michoacan
Hibrido:B. cuneata X B. bipinnata	19.8525	-101.795	IEB	El Pinal, cerca de Santa Gertrudis (escaso)	ZACAPU	Michoacan	17372	17372
Hibrido:B. cuneata X B. bipinnata	19.6961	-101.318	IEB	Ca. de La Concepcion	MORELIA	Michoacan	17400	17400
Hibrido:B. cuneata X B. bipinnata	19.9883	-101.275	IEB	4 Km NW de Huandacareo, carretera a Villa Morelos	Huandacareo	Michoacan	157	157
Hibrido:B. bipinnata X B. palmeri	19.965	-100.901	IEB	3 km al E de Iramuco, sobre el camino a Santa Ana Maya, ladera con vegetacion BTC	Acambaro	Guanajuato	17393	17393
Hibrido:B. bipinnata X B. palmeri	19.9892	-100.711	IEB	Cerro del Pico, por la vereda del Cuental	Acambaro	Guanajuato
Hibrido:B. cuneata X B. bipinnata	20.3391	-101.184	IEB	5km al S de Valle de Santiago, sobre la carretera a Morelia	Valle de Santiago	Guanajuato
Hibrido:B. cuneata X B. bipinnata	19.8728	-101.788	Colecta	Sta Gertrudis		Michoacan
Hibrido:B. cuneata X B. bipinnata	19.5881	-101.622	Colecta	Cucuchucho	TZINTZUNTZAN	Michoacan
Hibrido:B. cuneata X B. bipinnata	19.6024	-101.629	Colecta	Ukazanastacua	TZINTZUNTZAN	Michoacan
